# Supplementary material for: Does improvement of railway network promote urban economic growth? evidence from Northeast China
Source: PLoS One. 2024 Oct 17;19(10):e0309133. doi: 10.1371/journal.pone.0309133 (PMC11486401; doi:10.1371/journal.pone.0309133)
Supplement: S1 Table — (XLSX) [file pone.0309133.s001.xlsx]

## Sheet: 2006
Number of transportation connections	Harbin	Qiqihar	Jixi	Hegang	Shuangyashan	Daqing	Yichun	Jiamusi	Qitaihe	Mudanjiang	Heihe	Suihua	Changchun	Jilin	Siping	Liaoyuan	Tonghua	Baishan	Songyuan	Baicheng	Shenyang	Dalian	Anshan	Fushun	Benxi	Dandong	Jinzhou	Yingkou	Fuxin	Liaoyang	Panjin	Tieling	Chaoyang	Huludao
Harbin	0	25	4	2	2	33	15	15	1	18	6	23	43	4	34	0	0	0	0	2	40	4	4	0	2	2	22	0	0	2	4	23	0	11
Qiqihar	25	0	0	0	0	22	2	2	0	2	4	15	9	2	13	0	0	0	13	10	14	6	6	0	2	2	7	0	0	5	2	12	0	6
Jixi	4	0	0	0	0	0	0	0	0	10	0	0	1	0	0	0	0	0	0	0	0	0	0	0	0	0	0	0	0	0	0	0	0	0
Hegang	2	0	0	0	0	0	2	5	0	0	0	2	0	0	0	0	0	0	0	0	0	0	0	0	0	0	0	0	0	0	0	0	0	0
Shuangyashan	2	0	0	0	0	0	2	5	0	0	0	2	0	0	0	0	0	0	0	0	0	0	0	0	0	0	0	0	0	0	0	0	0	0
Daqing	33	22	0	0	0	0	2	2	0	4	0	23	9	2	7	0	0	0	0	2	8	1	1	0	0	0	5	0	0	1	2	4	0	3
Yichun	15	2	0	2	2	2	0	14	0	0	0	14	7	0	6	0	0	0	0	0	6	1	2	0	0	0	4	0	0	1	2	5	0	3
Jiamusi	15	2	0	7	5	2	14	0	2	2	0	13	7	0	6	0	0	0	0	0	6	1	2	0	0	0	4	0	0	1	2	5	0	3
Qitaihe	1	0	0	3	0	0	0	3	0	3	0	0	0	0	0	0	0	0	0	0	0	0	0	0	0	0	0	0	0	0	0	0	0	0
Mudanjiang	18	2	10	0	0	4	0	2	3	0	0	0	7	1	5	0	0	0	0	0	5	1	1	0	0	0	3	0	0	0	0	5	0	2
Heihe	6	4	0	0	0	0	0	0	0	0	0	6	2	0	2	0	0	0	0	0	2	0	0	0	2	2	0	0	0	0	0	2	0	0
Suihua	23	15	0	2	2	22	15	13	0	0	6	0	9	0	8	0	0	0	0	2	8	1	2	0	2	2	4	0	0	1	2	7	0	3
Changchun	43	9	1	0	0	9	7	7	0	7	2	9	0	12	56	4	4	2	6	4	55	6	7	0	4	4	30	0	0	4	8	40	0	17
Jilin	4	2	0	0	0	2	0	0	0	1	0	0	12	0	3	0	10	0	0	0	11	2	2	2	0	0	5	0	0	1	3	4	0	3
Siping	34	13	0	0	0	7	6	6	0	5	2	8	57	4	0	6	6	2	6	6	57	12	13	0	4	4	32	0	0	9	9	47	0	19
Liaoyuan	0	0	0	0	0	0	0	0	0	0	0	0	4	0	6	0	7	2	0	0	1	0	0	0	0	0	1	0	0	0	1	1	0	1
Tonghua	0	0	0	0	0	0	0	0	0	0	0	0	4	10	6	7	0	6	0	0	15	3	3	4	2	2	8	0	0	2	4	1	0	6
Baishan	0	0	0	0	0	0	0	0	0	0	0	0	2	0	2	2	6	0	0	0	2	0	0	0	2	2	0	0	0	0	0	0	0	0
Songyuan	0	13	0	0	0	0	0	0	0	0	0	0	6	0	6	0	0	0	0	11	6	5	5	0	0	0	4	0	0	4	0	6	0	4
Baicheng	2	10	0	0	0	2	0	0	0	0	0	2	4	0	6	0	0	0	11	0	6	5	5	0	0	0	2	0	0	3	0	6	0	2
Shenyang	40	14	0	0	0	8	6	6	0	5	2	8	55	11	58	1	15	2	6	6	0	30	41	8	23	18	65	1	16	34	25	53	14	43
Dalian	4	6	0	0	0	1	1	1	0	1	0	1	6	2	12	0	3	0	5	5	28	0	28	1	2	1	6	1	6	23	6	12	6	2
Anshan	4	6	0	0	0	1	2	2	0	1	0	2	7	2	13	0	3	0	5	5	39	29	0	1	3	2	8	1	6	36	9	14	6	5
Fushun	0	0	0	0	0	0	0	0	0	0	0	0	0	2	0	0	4	0	0	0	8	1	1	0	0	0	2	0	0	1	0	0	0	0
Benxi	2	2	0	0	0	0	0	0	0	0	2	2	4	0	4	0	2	2	0	0	22	3	4	0	0	19	3	0	4	6	1	4	4	2
Dandong	2	2	0	0	0	0	0	0	0	0	2	2	4	0	4	0	2	2	0	0	18	1	2	0	19	0	3	0	4	2	1	4	4	2
Jinzhou	24	7	0	0	0	5	4	4	0	3	0	4	33	6	35	1	8	0	4	2	68	6	8	2	3	3	0	0	3	7	36	28	3	53
Yingkou	0	0	0	0	0	0	0	0	0	0	0	0	0	0	0	0	0	0	0	0	1	1	1	0	0	0	0	0	0	1	0	0	0	0
Fuxin	0	0	0	0	0	0	0	0	0	0	0	0	0	0	0	0	0	0	0	0	16	6	6	0	4	4	3	0	0	6	0	0	14	2
Liaoyang	4	5	0	0	0	1	2	2	0	1	0	2	6	2	11	0	2	0	4	4	35	21	34	1	5	2	7	1	6	0	8	13	6	4
Panjin	7	2	0	0	0	3	2	2	0	0	0	2	11	4	12	1	5	0	0	0	29	6	9	1	1	1	32	0	0	8	0	12	0	24
Tieling	25	12	0	0	0	5	5	5	0	5	2	7	42	4	50	1	1	0	6	6	51	11	12	0	4	4	24	0	0	8	9	0	0	18
Chaoyang	0	0	0	0	0	0	0	0	0	0	0	0	0	0	0	0	0	0	0	0	14	6	6	0	4	4	3	0	14	6	0	0	0	0
Huludao	13	6	0	0	0	3	3	3	0	2	0	3	19	4	21	1	7	0	4	2	44	2	5	0	2	2	54	0	2	4	26	21	0	0

## Sheet: 2007
Number of transportation connections	Harbin	Qiqihar	Jixi	Hegang	Shuangyashan	Daqing	Yichun	Jiamusi	Qitaihe	Mudanjiang	Heihe	Suihua	Changchun	Jilin	Siping	Liaoyuan	Tonghua	Baishan	Songyuan	Baicheng	Shenyang	Dalian	Anshan	Fushun	Benxi	Dandong	Jinzhou	Yingkou	Fuxin	Liaoyang	Panjin	Tieling	Chaoyang	Huludao
Harbin	0	31	6	2	2	39	19	16	1	19	7	23	54	5	43	0	0	0	4	4	54	7	7	0	2	2	34	0	0	6	2	32	0	14
Qiqihar	30	0	2	0	0	28	4	2	0	2	4	16	9	2	14	0	0	0	18	13	15	7	7	0	2	2	7	0	0	6	0	11	0	5
Jixi	6	2	0	0	0	2	0	0	0	11	0	2	0	0	0	0	0	0	0	0	0	0	0	0	0	0	0	0	0	0	0	0	0	0
Hegang	2	0	0	0	0	0	4	6	0	0	0	2	0	0	0	0	0	0	0	0	0	0	0	0	0	0	0	0	0	0	0	0	0	0
Shuangyashan	2	0	0	0	0	0	2	6	0	0	0	2	0	0	0	0	0	0	0	0	0	0	0	0	0	0	0	0	0	0	0	0	0	0
Daqing	38	29	2	0	0	0	1	2	0	4	0	28	10	2	7	0	0	0	0	4	9	2	2	0	0	0	5	0	0	2	1	6	0	3
Yichun	19	4	0	4	2	4	0	17	0	0	0	19	7	0	5	0	0	0	0	0	7	1	2	0	0	0	4	0	0	1	1	3	0	0
Jiamusi	16	2	0	6	6	2	17	0	2	3	0	15	7	0	5	0	0	0	0	0	7	1	2	0	0	0	4	0	0	2	1	3	0	0
Qitaihe	1	0	0	0	0	0	0	2	0	2	0	0	0	0	0	0	0	0	0	0	0	0	0	0	0	0	0	0	0	0	0	0	0	0
Mudanjiang	19	2	11	0	0	2	0	3	2	0	0	0	7	1	6	0	0	0	0	0	6	2	2	0	0	0	3	0	0	1	0	5	0	2
Heihe	7	4	0	0	0	0	0	0	0	0	0	7	2	0	2	0	0	0	0	0	2	0	0	0	2	2	0	0	0	0	0	2	0	0
Suihua	23	16	2	2	2	28	19	15	0	0	7	0	9	0	7	0	0	0	2	4	9	1	2	0	2	2	4	0	0	2	1	5	0	0
Changchun	58	10	0	0	0	11	7	7	0	7	2	9	0	15	69	4	4	2	9	6	70	11	16	0	4	4	43	1	0	14	8	48	0	22
Jilin	5	2	0	0	0	2	0	0	0	1	0	0	15	0	7	2	11	2	0	0	13	3	3	2	0	0	3	0	0	3	0	4	0	1
Siping	47	15	0	0	0	9	6	6	0	4	2	8	74	8	0	6	6	2	6	9	70	15	21	0	4	4	43	1	0	18	9	51	0	22
Liaoyuan	0	0	0	0	0	0	0	0	0	0	0	0	4	2	6	0	6	2	0	2	1	0	0	0	0	0	0	0	0	0	1	0	0	0
Tonghua	0	0	0	0	0	0	0	0	0	0	0	0	4	11	6	6	0	4	2	0	14	3	3	2	0	0	7.5	0	0	3	1	0	0	3
Baishan	0	0	0	0	0	0	0	0	0	0	0	0	2	2	2	2	4	0	0	0	1	0	0	0	2	2	0	0	0	0	0	0	0	0
Songyuan	4	18	0	0	0	0	0	0	0	0	0	2	9	0	6	0	2	0	0	18	8	5	5	0	0	0	4	0	0	5	0	5	0	3
Baicheng	4	14	0	0	0	4	0	0	0	0	0	4	6	0	9	2	0	0	18	0	9	6	6	0	0	0	2	0	0	5	0	5	0	1
Shenyang	57	16	0	0	0	10	7	7	0	6	2	9	74	13	75	1	14	1	8	9	0	36	52	4	20	16	85	2	15	43	27	54	16	49
Dalian	7	7	0	0	0	2	1	1	0	2	0	1	16	3	17	0	3	0	5	6	35	0	31	1	1	1	8	1	6	22	10	11	6	6
Anshan	7	7	0	0	0	2	2	2	0	2	0	2	16	3	23	0	3	0	5	6	49	34	0	1	2	2	16	2	6	36	18	15	6	11
Fushun	0	0	0	0	0	0	0	0	0	0	0	0	0	2	0	0	2	0	0	0	4	1	1	0	0	0	1	0	0	1	0	0	0	0
Benxi	2	2	0	0	0	0	0	0	0	0	2	2	4	0	4	0	0	0	0	0	20	1	2	0	0	16	4	0	4	3	1	4	4	3
Dandong	2	2	0	0	0	0	0	0	0	0	2	2	4	0	4	0	0	0	0	0	16	1	2	0	16	0	4	0	4	2	1	4	4	3
Jinzhou	36	8	0	0	0	6	4	4	0	2	0	4	45	5	43	1	7	0	4	2	85	6	14	1	4	4	0	0	3	9	24	29	5	62
Yingkou	0	0	0	0	0	0	0	0	0	0	0	0	1	0	1	0	0	0	0	0	2	1	2	0	0	0	0	0	0	2	0	1	0	0
Fuxin	0	0	0	0	0	0	0	0	0	0	0	0	0	0	0	0	0	0	0	0	15	6	6	0	4	4	3	0	0	3	0	0	15	3
Liaoyang	7	4	0	0	0	2	2	2	0	2	0	2	13	3	17	0	3	0	3	3	36	24	43	1	3	2	15	2	3	0	8	13	3	11
Panjin	3	2	0	0	0	2	1	1	0	0	0	1	7	0	8	1	1	0	0	0	22	10	14	0	1	1	33	0	0	9	0	5	0	24
Tieling	36	10	0	0	0	5	6	6	0	4	2	8	48	3	52	0	0	0	4	3	55	14	20	0	4	4	28	1	0	19	8	0	0	19
Chaoyang	0	0	0	0	0	0	0	0	0	0	0	0	0	0	0	0	0	0	0	0	16	6	6	0	4	4	5	0	15	3	0	0	0	1
Huludao	20	6	0	0	0	4	3	3	0	2	0	3	24	2	21	0	2.3	0	3	1	47	6	7	0	3	3	58	0	3	3	19	14	1	0

## Sheet: 2008
Number of transportation connections	Harbin	Qiqihar	Jixi	Hegang	Shuangyashan	Daqing	Yichun	Jiamusi	Qitaihe	Mudanjiang	Heihe	Suihua	Changchun	Jilin	Siping	Liaoyuan	Tonghua	Baishan	Songyuan	Baicheng	Shenyang	Dalian	Anshan	Fushun	Benxi	Dandong	Jinzhou	Yingkou	Fuxin	Liaoyang	Panjin	Tieling	Chaoyang	Huludao
Harbin	0	32	6	2	2	39	20	16	1	19	7	31	53	4	42	0	0	0	4	4	52	6	6	0	2	2	31	0	0	5	1	31	0	11
Qiqihar	30	0	2	0	0	29	4	2	0	2	4	20	10	2	14	0	0	0	18	15	15	7	7	0	2	2	7	0	0	7	0	11	0	5
Jixi	6	2	0	0	0	2	0	0	0	12	0	2	0	0	0	0	0	0	0	0	0	0	0	0	0	0	0	0	0	0	0	0	0	0
Hegang	2	0	0	0	0	0	2	5	0	0	0	2	0	0	0	0	0	0	0	0	0	0	0	0	0	0	0	0	0	0	0	0	0	0
Shuangyashan	2	0	0	0	0	0	2	6	0	0	0	2	0	0	0	0	0	0	0	0	0	0	0	0	0	0	0	0	0	0	0	0	0	0
Daqing	40	29	2	0	0	0	4	2	0	4	0	28	10	2	7	0	0	0	0	4	9	2	2	0	0	0	5	0	0	2	0	6	0	3
Yichun	20	4	0	2	2	4	0	16	0	0	0	19	7	0	6	0	0	0	0	0	7	1	2	0	0	0	4	0	0	2	1	3	0	0
Jiamusi	16	2	0	5	6	2	16	0	2	3	0	15	7	0	5	0	0	0	0	0	7	1	2	0	0	0	4	0	0	2	1	3	0	0
Qitaihe	1	0	0	0	0	0	0	2	0	2	0	0	0	0	0	0	0	0	0	0	0	0	0	0	0	0	0	0	0	0	0	0	0	0
Mudanjiang	19	2	12	0	0	2	0	3	2	0	0	0	7	1	6	0	0	0	0	0	6	2	2	0	0	0	3	0	0	1	0	5	0	2
Heihe	7	4	0	0	0	0	0	0	0	0	0	7	2	0	2	0	0	0	0	0	2	0	0	0	2	2	0	0	0	0	0	2	0	0
Suihua	28	20	2	2	2	28	19	15	0	0	7	0	9	0	8	0	0	0	2	4	9	1	2	0	2	2	4	0	0	2	1	5	0	0
Changchun	51	10	0	0	0	10	7	7	0	7	2	9	0	15	67	4	4	2	10	6	68	11	14	0	4	4	37	1	0	12	5	45	0	14
Jilin	4	2	0	0	0	2	0	0	0	1	0	0	15	0	7	2	11	2	0	0	13	3	3	2	0	0	3	0	0	3	0	3	0	1
Siping	40	14	0	0	0	8	6	6	0	4	2	8	68	8	0	6	6	2	5	9	67	14	18	0	4	4	38	1	0	16	6	47	0	14
Liaoyuan	0	0	0	0	0	0	0	0	0	0	0	0	4	2	6	0	6	2	2	2	1	0	0	0	0	0	0	0	0	0	1	0	0	0
Tonghua	0	0	0	0	0	0	0	0	0	0	0	0	4	11	6	6	0	4	2	2	14	3	3	2	0	0	5	0	0	3	1	0	0	3
Baishan	0	0	0	0	0	0	0	0	0	0	0	0	2	2	2	2	4	0	0	0	1	0	0	0	0	0	0	0	0	0	0	0	0	0
Songyuan	4	18	0	0	0	0	0	0	0	0	0	2	10	0	5	2	2	0	0	19	7	4	4	0	0	0	4	0	0	3	0	4	0	3
Baicheng	4	15	0	0	0	2	0	0	0	0	0	2	6	0	9	2	2	0	19	0	9	6	6	0	0	0	2	0	0	6	0	5	0	1
Shenyang	50	15	0	0	0	9	7	7	0	6	2	9	68	13	68	1	14	1	7	9	0	34	48	4	20	16	80	2	15	40	26	49	16	45
Dalian	6	7	0	0	0	2	1	1	0	2	0	1	11	3	16	0	3	0	4	6	34	0	30	1	1	1	6	1	6	25	8	10	6	4
Anshan	6	7	0	0	0	2	2	2	0	2	0	2	14	3	20	0	3	0	4	6	45	32	0	2	2	2	13	2	6	40	15	14	6	11
Fushun	0	0	0	0	0	0	0	0	0	0	0	0	0	2	0	0	2	0	0	0	4	1	2	0	0	0	1	0	0	2	1	0	0	1
Benxi	2	2	0	0	0	0	0	0	0	0	2	2	4	0	4	0	0	0	0	0	20	1	2	0	0	16	4	0	4	3	1	4	4	3
Dandong	2	2	0	0	0	0	0	0	0	0	2	2	4	0	4	0	0	0	0	0	16	1	2	0	16	0	4	0	4	2	1	4	4	3
Jinzhou	29	7	0	0	0	5	4	4	0	2	0	4	37	5	35	1	7	0	4	2	79	4	11	1	4	4	0	0	4	10	20	25	5	56
Yingkou	0	0	0	0	0	0	0	0	0	0	0	0	1	0	1	0	0	0	0	0	2	1	2	0	0	0	0	0	0	2	0	1	0	0
Fuxin	0	0	0	0	0	0	0	0	0	0	0	0	0	0	0	0	0	0	0	0	15	6	6	0	4	4	4	0	0	3	0	0	15	3
Liaoyang	6	5	0	0	0	2	2	2	0	2	0	2	13	3	17	0	3	0	3	4	40	24	40	2	3	2	12	2	6	0	14	12	6	10
Panjin	3	2	0	0	0	2	1	1	0	0	0	1	5	0	6	1	1	0	0	0	19	8	11	1	1	1	29	0	0	10	0	5	0	22
Tieling	30	10	0	0	0	5	6	6	0	4	2	8	44	3	48	0	0	0	3	3	51	12	16	0	4	4	24	1	0	15	5	0	0	13
Chaoyang	0	0	0	0	0	0	0	0	0	0	0	0	0	0	0	0	0	0	0	0	16	6	6	0	4	4	5	0	15	3	0	0	0	1
Huludao	16	5	0	0	0	3	3	3	0	2	0	3	17	2	14	0	2	0	3	1	37	4	3	0	3	3	46	0	3	3	12	10	1	0

## Sheet: 2009
Number of transportation connections	Harbin	Qiqihar	Jixi	Hegang	Shuangyashan	Daqing	Yichun	Jiamusi	Qitaihe	Mudanjiang	Heihe	Suihua	Changchun	Jilin	Siping	Liaoyuan	Tonghua	Baishan	Songyuan	Baicheng	Shenyang	Dalian	Anshan	Fushun	Benxi	Dandong	Jinzhou	Yingkou	Fuxin	Liaoyang	Panjin	Tieling	Chaoyang	Huludao
Harbin	0	28	5	1	1	34	17	13	1	18	7	25	65	4	47	0	0	0	2	2	63	6	7	0	2	2	40	1	0	5	7	39	0	20
Qiqihar	28	0	1	0	0	24	3	1	0	1	4	16	11	2	15	0	0	0	12	10	16	7	8	0	2	2	7	1	0	8	0	12	0	5
Jixi	5	1	0	0	0	1	0	0	0	10	0	0	0	0	0	0	0	0	0	0	0	0	0	0	0	0	0	0	0	0	0	0	0	0
Hegang	1	0	0	0	0	0	1	4	0	0	0	1	0	0	0	0	0	0	0	0	0	0	0	0	0	0	0	0	0	0	0	0	0	0
Shuangyashan	2	0	0	0	0	0	2	6	0	0	0	2	0	0	0	0	0	0	0	0	0	0	0	0	0	0	0	0	0	0	0	0	0	0
Daqing	34	24	1	0	0	0	3	1	0	3	0	22	10	2	8	0	0	0	0	2	10	2	3	0	0	0	5	1	0	2	0	6	0	3
Yichun	18	3	0	1	1	3	0	15	0	0	0	18	7	0	5	0	0	0	0	0	7	1	2	0	0	0	4	0	0	2	1	5	0	2
Jiamusi	14	1	0	4	5	1	16	0	2	3	0	14	7	0	5	0	0	0	0	0	7	1	2	0	0	0	4	0	0	2	1	5	0	2
Qitaihe	1	0	0	0	0	0	0	2	0	2	0	0	0	0	0	0	0	0	0	0	0	0	0	0	0	0	0	0	0	0	0	0	0	0
Mudanjiang	18	1	10	0	0	1	0	3	0	0	0	0	7	1	6	0	0	0	0	0	6	2	2	0	0	0	3	0	0	1	1	6	2	2
Heihe	7	4	0	0	0	0	0	0	0	0	0	6	2	0	2	0	0	0	0	0	2	0	0	0	2	2	0	0	0	0	0	2	0	0
Suihua	26	11	1	1	1	16	17	13	0	0	6	0	9	0	7	0	0	0	0	0	9	1	2	0	2	2	4	0	0	2	1	7	0	2
Changchun	67	11	0	0	0	10	7	7	0	7	2	9	0	23	70	2	4	1	13	5	82	10	13	2	4	4	50	1	0	11	11	52	0	29
Jilin	4	2	0	0	0	2	0	0	0	1	0	0	23	0	8	1	11	1	0	0	16	3	4	10	0	0	6	1	0	4	1	6	0	4
Siping	53	15	0	0	0	8	7	7	0	4	2	9	78	9	0	7	7	1	5	8	72	15	19	0	4	4	42	1	0	17	8	53	0	26
Liaoyuan	0	0	0	0	0	0	0	0	0	0	0	0	2	1	7	0	8	1	1	1	2	1	1	0	0	0	0	0	0	1	1	0	0	1
Tonghua	0	0	0	0	0	0	0	0	0	0	0	0	4	11	7	8	0	4	1	1	16	3	4	2	1	1	6	1	0	4	2	0	0	5
Baishan	0	0	0	0	0	0	0	0	0	0	0	0	1	1	1	1	3	0	0	0	1	0	0	1	0	0	0	0	0	0	0	0	0	0
Songyuan	2	12	0	0	0	0	0	0	0	0	0	0	13	0	5	1	1	0	0	15	7	4	4	0	0	0	5	0	1	3	0	4	0	3
Baicheng	2	10	0	0	0	0	0	0	0	0	0	0	5	0	8	1	1	0	15	0	9	6	6	0	0	0	3	0	1	6	0	4	0	1
Shenyang	65	16	0	0	0	10	7	7	0	6	2	9	84	16	79	2	16	1	7	9	0	33	51	15	20	16	99	3	13	45	31	55	11	68
Dalian	6	7	0	0	0	2	1	1	0	2	0	1	10	3	17	1	3	0	4	6	33	0	32	2	1	1	7	1	2	24	7	12	2	5
Anshan	7	8	0	0	0	3	2	2	0	2	0	2	13	4	20	1	4	0	4	6	49	33	0	3	3	2	15	4	2	41	15	14	2	15
Fushun	0	0	0	0	0	0	0	0	0	0	0	0	2	10	0	0	2	0	0	0	15	2	3	0	1	1	6	1	0	3	1	0	0	4
Benxi	2	2	0	0	0	0	0	0	0	0	2	2	4	0	4	0	1	0	0	0	20	1	3	1	0	17	4	1	4	3	1	4	4	3
Dandong	2	2	0	0	0	0	0	0	0	0	2	2	4	0	4	0	1	0	0	0	16	1	2	1	17	0	4	0	4	2	1	4	4	3
Jinzhou	38	5	0	0	0	3	4	4	0	2	0	4	46	8	39	0	8	0	5	3	96	5	11	8	4	4	0	0	5	10	20	24	4	78
Yingkou	1	1	0	0	0	1	0	0	0	0	0	0	1	1	1	0	1	0	0	0	3	1	4	1	1	0	0	0	0	4	0	1	0	0
Fuxin	0	0	0	0	0	0	0	0	0	0	0	0	0	0	0	0	0	0	1	1	13	2	2	0	4	4	7	0	0	1	0	0	13	5
Liaoyang	6	6	0	0	0	2	2	2	0	2	0	2	10	3	15	1	3	0	3	4	39	27	47	2	3	2	14	4	2	0	14	12	2	14
Panjin	5	0	0	0	0	2	3	3	0	0	0	3	7	1	8	1	2	0	0	0	24	7	13	1	1	1	30	0	0	10	0	4	0	24
Tieling	35	12	0	0	0	6	6	6	0	4	2	8	46	5	49	2	2	0	4	4	59	11	15	0	2	2	34	1	0	14	6	0	0	20
Chaoyang	0	0	0	0	0	0	0	0	0	0	0	0	0	0	0	0	0	0	0	0	13	2	2	0	4	4	4	0	13	1	0	0	0	1
Huludao	22	3	0	0	0	1	3	3	0	0	0	3	28	6	21	0	4	0	3	1	58	5	5	4	3	3	63	0	3	5	16	14	1	0

## Sheet: 2010
Number of transportation connections	Harbin	Qiqihar	Jixi	Hegang	Shuangyashan	Daqing	Yichun	Jiamusi	Qitaihe	Mudanjiang	Heihe	Suihua	Changchun	Jilin	Siping	Liaoyuan	Tonghua	Baishan	Songyuan	Baicheng	Shenyang	Dalian	Anshan	Fushun	Benxi	Dandong	Jinzhou	Yingkou	Fuxin	Liaoyang	Panjin	Tieling	Chaoyang	Huludao
Harbin	0	34	6	2	3	41	23	19	1	22	9	37	77	3	56	0	0	0	2	2	69	8	8	0	4	4	39	1	0	6	6	48	0	25
Qiqihar	33	0	2	0	0	33	4	2	0	7	5	20	13	0	16	0	0	0	13	13	22	10	10	0	5	5	6	1	0	8	1	14	0	5
Jixi	6	2	0	0	0	2	0	0	0	13	0	2	0	0	0	0	0	0	0	0	0	0	0	0	0	0	0	0	0	0	0	0	0	0
Hegang	2	0	0	0	0	0	2	6	0	0	0	2	0	0	0	0	0	0	0	0	0	0	0	0	0	0	0	0	0	0	0	0	0	0
Shuangyashan	3	0	0	0	0	0	2	7	0	0	0	2	0	0	0	0	0	0	0	0	0	0	0	0	0	0	0	0	0	0	0	0	0	0
Daqing	40	32	2	0	0	0	4	2	0	7	0	27	9	0	6	0	0	0	0	2	10	4	4	0	0	0	3	1	0	3	0	7	0	2
Yichun	23	4	0	2	3	4	0	18	0	0	0	23	7	0	6	0	0	0	0	0	7	1	2	0	0	0	4	0	0	1	1	5	0	3
Jiamusi	19	2	0	6	8	2	18	0	2	3	0	19	7	0	6	0	0	0	0	0	7	1	2	0	0	0	4	0	0	1	1	5	0	3
Qitaihe	1	0	0	0	0	0	0	2	0	2	0	0	0	0	0	0	0	0	0	0	0	0	0	0	0	0	0	0	0	0	0	0	0	0
Mudanjiang	21	7	13	0	0	7	0	3	2	0	0	2	8	1	6	0	0	0	0	0	7	2	2	0	0	0	2	0	0	2	2	7	0	3
Heihe	9	5	0	0	0	0	0	0	0	0	0	8	2	0	2	0	0	0	0	0	2	0	0	0	2	2	0	0	0	0	0	2	0	0
Suihua	35	17	2	2	3	25	23	19	0	2	9	0	11	0	9	0	0	0	0	2	11	2	3	0	2	2	5	0	0	2	1	6	0	2
Changchun	82	13	0	0	0	10	7	7	0	8	2	11	0	48	78	4	6	2	14	7	90	11	13	4	4	4	52	1	0	11	11	62	0	37
Jilin	3	2	0	0	0	2	0	0	0	1	0	0	49	0	9	2	11	2	0	0	19	3	4	10	0	0	9	1	0	2	1	6	0	9
Siping	58	17	0	0	0	8	7	7	0	7	2	11	81	9	0	8	9	2	5	11	81	16	19	0	4	4	42	1	0	15	12	63	0	29
Liaoyuan	0	0	0	0	0	0	0	0	0	0	0	0	4	2	9	0	9	2	2	2	3	1	1	0	0	0	2	0	0	1	2	2	0	2
Tonghua	0	0	0	0	0	0	0	0	0	0	0	0	8	11	10	10	0	5	2	2	18	3	4	2	2	2	4	1	0	4	3	0	0	4
Baishan	0	0	0	0	0	0	0	0	0	0	0	0	2	2	2	2	3	0	0	0	1	0	0	1	0	0	0	0	0	0	0	0	0	0
Songyuan	2	13	0	0	0	0	0	0	0	0	0	0	14	0	5	2	2	0	0	14	6	4	4	0	0	0	5	0	0	4	0	4	0	4
Baicheng	2	13	0	0	0	0	0	0	0	0	0	2	7	0	11	2	2	0	14	0	12	6	6	0	3	3	3	0	1	3	1	6	0	3
Shenyang	66	22	0	0	0	11	7	7	0	7	2	11	88	19	79	2	19	1	6	12	0	36	49	21	25	19	101	3	6	34	33	57	18	68
Dalian	8	10	0	0	0	4	1	1	0	2	0	2	11	3	18	1	5	0	4	6	38	0	36	3	1	1	10	1	6	20	8	12	6	8
Anshan	8	10	0	0	0	4	2	2	0	2	0	3	13	4	20	1	6	0	4	6	49	36	0	5	5	4	13	3	6	33	14	13	6	11
Fushun	0	0	0	0	0	0	0	0	0	0	0	0	4	9	0	0	2	1	0	0	22	3	5	0	2	2	7	1	0	2	1	0	0	5
Benxi	4	5	0	0	0	0	0	0	0	0	2	2	4	0	4	0	2	0	0	3	26	1	5	2	0	23	6	1	4	5	3	4	4	3
Dandong	4	5	0	0	0	0	0	0	0	0	2	2	4	0	4	0	2	0	0	3	22	1	4	2	22	0	6	0	4	4	3	4	4	3
Jinzhou	29	7	0	0	0	4	1	1	0	3	0	5	42	9	35	1	6	0	5	4	83	10	13	7	6	6	0	0	3	10	30	27	5	76
Yingkou	1	1	0	0	0	1	0	0	0	0	0	0	1	1	1	0	1	0	0	0	3	1	3	1	1	0	0	0	0	3	0	1	0	0
Fuxin	0	0	0	0	0	0	0	0	0	0	0	0	0	0	0	0	0	0	0	0	15	6	6	0	4	4	3	0	0	3	0	0	17	2
Liaoyang	5	8	0	0	0	3	1	1	0	1	0	2	7	2	11	0	4	0	2	3	32	22	36	3	4	3	12	2	6	0	13	9	6	10
Panjin	8	0	0	0	0	2	3	3	0	0	0	1	10	1	10	1	2	0	0	0	33	8	14	1	3	3	33	0	0	11	0	6	0	29
Tieling	42	13	0	0	0	6	6	6	0	4	2	9	52	7	57	2	2	0	4	6	70	13	16	0	2	2	42	1	0	13	11	0	0	29
Chaoyang	0	0	0	0	0	0	0	0	0	0	0	0	0	0	0	0	0	0	0	0	18	6	6	0	4	4	5	0	17	3	0	0	0	1
Huludao	18	6	0	0	0	2	3	3	0	1	0	4	27	6	20	1	2	0	4	4	61	6	7	2	5	5	67	0	2	5	25	20	1	0

## Sheet: 2011
Number of transportation connections	Harbin	Qiqihar	Jixi	Hegang	Shuangyashan	Daqing	Yichun	Jiamusi	Qitaihe	Mudanjiang	Heihe	Suihua	Changchun	Jilin	Siping	Liaoyuan	Tonghua	Baishan	Songyuan	Baicheng	Shenyang	Dalian	Anshan	Fushun	Benxi	Dandong	Jinzhou	Yingkou	Fuxin	Liaoyang	Panjin	Tieling	Chaoyang	Huludao
Harbin	0	34	4	2	3	44	22	19	1	22	8	28	72	2	49	0	0	0	2	2	69	7	7	0	4	4	39	1	0	3	7	44	0	25
Qiqihar	34	0	0	0	0	36	4	4	0	4	4	23	11	0	14	0	0	0	17	13	20	8	8	0	5	5	9	1	0	3	1	13	0	6
Jixi	4	0	0	0	0	0	0	0	0	10	0	0	0	0	0	0	0	0	0	0	0	0	0	0	0	0	0	0	0	0	0	0	0	0
Hegang	2	0	0	0	0	0	2	6	0	0	0	2	0	0	0	0	0	0	0	0	0	0	0	0	0	0	0	0	0	0	0	0	0	0
Shuangyashan	3	0	0	0	0	0	4	9	0	0	0	4	0	0	0	0	0	0	0	0	0	0	0	0	0	0	0	0	0	0	0	0	0	0
Daqing	40	42	0	0	0	0	4	4	0	6	0	29	10	0	7	0	0	0	4	2	11	3	3	0	0	0	9	1	0	1	1	7	0	7
Yichun	22	4	0	2	3	4	0	18	0	0	0	21	7	0	5	0	0	0	0	0	7	1	2	0	0	0	4	0	0	1	1	2	0	2
Jiamusi	19	4	0	6	9	4	19	0	2	4	0	18	7	0	5	0	0	0	0	0	7	1	2	0	0	0	4	0	0	1	1	2	0	2
Qitaihe	1	0	0	0	0	0	0	2	0	2	0	0	0	0	0	0	0	0	0	0	0	0	0	0	0	0	0	0	0	0	0	0	0	0
Mudanjiang	22	4	10	0	0	6	0	4	2	0	2	2	7	0	6	0	0	0	0	0	6	2	2	0	0	0	3	0	0	1	0	6	0	2
Heihe	8	4	0	0	0	0	0	0	0	2	0	7	2	0	2	0	0	0	0	0	2	0	0	0	2	2	0	0	0	0	0	2	0	0
Suihua	29	19	0	2	2	29	23	17	0	2	7	0	9	0	7	0	0	0	0	2	9	1	2	0	2	2	4	0	0	1	1	4	0	2
Changchun	72	11	0	0	0	10	7	7	0	7	2	9	0	40	76	4	10	2	15	7	87	11	13	4	4	4	50	1	0	7	14	57	0	35
Jilin	2	0	0	0	0	0	0	0	0	0	0	0	40	0	4	2	13	2	0	0	11	2	2	11	0	0	6	0	0	1	0	2	0	6
Siping	56	15	0	0	0	8	6	6	0	4	2	8	83	6	0	8	8	2	5	9	77	17	20	0	4	4	38	1	0	10	15	57	0	27
Liaoyuan	0	0	0	0	0	0	0	0	0	0	0	0	4	2	9	0	8	2	2	2	3	1	1	0	0	0	0	0	0	1	2	2	0	2
Tonghua	0	0	0	0	0	0	0	0	0	0	0	0	10	13	9	9	0	4	2	2	18	4	5	2	2	2	7	1	0	3	2	2	0	7
Baishan	0	0	0	0	0	0	0	0	0	0	0	0	2	2	2	2	3	0	0	0	1	0	0	1	0	0	0	0	0	0	0	0	0	0
Songyuan	2	17	0	0	0	4	0	0	0	0	0	0	15	0	5	2	2	0	0	18	10	4	4	0	3	3	7	0	0	1	1	4	0	5
Baicheng	2	13	0	0	0	0	0	0	0	0	0	0	7	0	9	2	2	0	18	0	12	6	6	0	3	3	3	0	0	1	1	4	0	1
Shenyang	67	20	0	0	0	11	7	7	0	6	2	9	89	16	80	2	21	1	10	12	0	39	52	25	26	22	92	3	17	29	33	57	20	68
Dalian	7	8	0	0	0	3	1	1	0	2	0	1	11	2	18	1	4	0	4	6	40	0	39	3	2	1	8	2	6	20	10	11	6	10
Anshan	7	8	0	0	0	3	2	2	0	2	0	2	13	2	20	1	5	0	4	6	50	40	0	5	6	4	11	3	6	34	14	12	6	13
Fushun	0	0	0	0	0	0	0	0	0	0	0	0	6	11	0	0	2	1	0	0	21	3	5	0	2	2	8	1	0	3	1	0	0	6
Benxi	4	5	0	0	0	0	0	0	0	0	2	2	4	0	4	0	2	0	3	3	23	2	6	2	0	22	6	0	4	4	3	4	4	5
Dandong	4	5	0	0	0	0	0	0	0	0	2	2	4	0	4	0	2	0	3	3	19	1	4	2	20	0	6	0	4	2	3	4	4	5
Jinzhou	32	7	0	0	0	6	3	3	0	0	0	3	47	9	39	0	10	0	7	3	94	10	13	11	6	6	0	0	3	10	28	24	5	78
Yingkou	1	1	0	0	0	1	0	0	0	0	0	0	1	0	1	0	1	0	0	0	3	2	4	1	0	0	0	0	0	3	0	1	0	0
Fuxin	0	0	0	0	0	0	0	0	0	0	0	0	0	0	0	0	0	0	0	0	15	6	6	0	4	4	3	0	0	3	0	0	19	2
Liaoyang	3	6	0	0	0	2	0	0	0	1	0	1	5	1	9	0	3	0	2	3	32	19	31	4	5	3	9	2	6	0	12	7	6	11
Panjin	4	0	0	0	0	1	1	1	0	0	0	1	8	1	9	1	2	0	0	0	25	6	10	2	5	3	33	0	0	8	0	5	0	31
Tieling	42	11	0	0	0	6	7	7	0	3	2	9	51	3	56	2	2	0	4	4	65	12	15	0	2	2	38	1	0	8	15	0	0	27
Chaoyang	0	0	0	0	0	0	0	0	0	0	0	0	0	0	0	0	0	0	0	0	18	6	6	0	4	4	5	0	19	3	0	0	0	1
Huludao	21	5	0	0	0	5	3	3	0	0	0	3	31	5	22	0	5	0	6	2	61	8	7	5	5	5	68	0	2	5	16	17	1	0

## Sheet: 2012
Number of transportation connections	Harbin	Qiqihar	Jixi	Hegang	Shuangyashan	Daqing	Yichun	Jiamusi	Qitaihe	Mudanjiang	Heihe	Suihua	Changchun	Jilin	Siping	Liaoyuan	Tonghua	Baishan	Songyuan	Baicheng	Shenyang	Dalian	Anshan	Fushun	Benxi	Dandong	Jinzhou	Yingkou	Fuxin	Liaoyang	Panjin	Tieling	Chaoyang	Huludao
Harbin	0	35	6	2	2	42	21	17	1	24	8	21	72	3	56	0	0	0	0	2	69	8	8	0	4	4	39	1	0	6	6	48	0	25
Qiqihar	36	0	2	0	0	34	4	2	0	7	4	24	13	0	16	0	0	0	15	13	22	10	10	0	5	5	6	1	0	8	1	14	0	5
Jixi	6	0	0	0	0	2	0	0	0	13	0	0	0	0	0	0	0	0	0	0	0	0	0	0	0	0	0	0	0	0	0	0	0	0
Hegang	2	0	0	0	0	0	2	6	0	0	0	2	0	0	0	0	0	0	0	0	0	0	0	0	0	0	0	0	0	0	0	0	0	0
Shuangyashan	2	0	0	0	0	0	2	7	0	0	0	2	0	0	0	0	0	0	0	0	0	0	0	0	0	0	0	0	0	0	0	0	0	0
Daqing	39	34	2	0	0	0	4	2	0	7	0	27	9	0	6	0	0	0	0	2	10	4	4	0	0	0	3	1	0	3	1	7	0	2
Yichun	21	4	0	2	2	4	0	18	0	0	0	21	7	0	6	0	0	0	0	0	7	1	2	0	0	0	4	0	0	1	1	5	0	3
Jiamusi	17	2	0	6	7	2	18	0	2	3	0	17	7	0	6	0	0	0	0	0	7	1	2	0	0	0	4	0	0	1	1	5	0	3
Qitaihe	1	0	0	0	0	0	0	2	0	2	0	0	0	0	0	0	0	0	0	0	0	0	0	0	0	0	0	0	0	0	0	0	0	0
Mudanjiang	24	7	13	0	0	7	0	3	2	0	2	0	8	1	6	0	0	0	0	0	7	2	2	0	0	0	2	0	0	2	2	7	0	3
Heihe	8	4	0	0	0	0	0	0	0	2	0	7	2	0	2	0	0	0	0	0	2	0	0	0	2	2	0	0	0	0	0	2	0	0
Suihua	27	16	2	2	2	21	21	17	0	7	7	0	9	0	8	0	0	0	0	2	9	1	2	0	2	2	4	1	0	3	1	7	0	3
Changchun	73	13	0	0	0	10	7	7	0	8	2	9	0	48	78	4	8	2	10	7	90	11	13	4	4	4	52	1	0	11	11	62	0	37
Jilin	3	0	0	0	0	0	0	0	0	1	0	0	49	0	9	2	12	2	0	0	19	3	3	10	0	0	9	1	0	2	0	6	0	9
Siping	58	17	0	0	0	8	7	7	0	7	2	9	81	9	0	8	8	2	7	11	81	16	19	0	4	4	42	1	0	15	12	63	0	29
Liaoyuan	0	0	0	0	0	0	0	0	0	0	0	0	4	2	9	0	8	2	2	2	3	1	1	0	0	0	2	0	0	1	2	2	0	2
Tonghua	0	0	0	0	0	0	0	0	0	0	0	0	8	12	9	9	0	4	2	2	19	4	5	16	2	2	8	1	0	2	0	2	0	4
Baishan	0	0	0	0	0	0	0	0	0	0	0	0	2	2	2	2	4	0	0	0	1	0	0	1	0	0	0	0	0	0	0	0	0	0
Songyuan	0	15	0	0	0	0	0	0	0	0	0	0	10	0	7	2	2	0	0	18	10	4	4	0	3	3	5	0	0	3	0	5	0	5
Baicheng	2	13	0	0	0	0	0	0	0	0	0	0	7	0	11	2	2	0	18	0	12	6	6	0	3	3	3	0	0	3	1	6	0	3
Shenyang	66	22	0	0	0	11	7	7	0	7	2	9	88	19	79	2	18	1	10	12	0	36	49	21	26	22	101	3	15	34	33	57	18	68
Dalian	8	10	0	0	0	4	1	1	0	2	0	1	11	3	18	1	4	0	4	6	38	0	36	3	1	1	10	1	6	20	8	12	6	8
Anshan	8	10	0	0	0	4	2	2	0	2	0	2	13	4	20	1	5	0	4	6	49	36	0	5	5	4	13	3	6	33	14	13	6	11
Fushun	0	0	0	0	0	0	0	0	0	0	0	0	4	9	0	0	15	1	0	0	22	3	5	0	2	2	7	1	0	2	1	0	0	5
Benxi	4	5	0	0	0	0	0	0	0	0	2	2	4	0	4	0	2	0	3	3	26	1	5	2	0	23	6	0	4	5	3	4	4	3
Dandong	4	5	0	0	0	0	0	0	0	0	2	2	4	0	4	0	2	0	3	3	22	1	4	2	21	0	6	0	4	4	3	4	4	3
Jinzhou	29	7	0	0	0	4	1	1	0	3	0	1	42	9	35	1	7	0	6	4	83	10	13	7	6	6	0	0	3	10	30	27	5	76
Yingkou	1	1	0	0	0	1	0	0	0	0	0	0	1	1	1	0	1	0	0	0	3	1	3	1	0	0	0	0	0	3	0	1	0	0
Fuxin	0	0	0	0	0	0	0	0	0	0	0	0	0	0	0	0	0	0	0	0	15	6	6	0	4	4	3	0	0	3	0	0	17	2
Liaoyang	5	8	0	0	0	3	1	0	0	1	0	2	7	2	11	0	2	0	2	3	32	22	36	3	4	3	12	2	6	0	13	9	6	19
Panjin	8	0	0	0	0	0	3	3	0	0	0	3	10	0	10	1	0	0	0	0	33	8	14	1	3	3	33	0	0	11	0	6	0	29
Tieling	42	13	0	0	0	6	6	6	0	4	2	8	52	7	57	2	2	0	6	6	70	13	16	0	2	2	42	1	0	13	11	0	0	29
Chaoyang	0	0	0	0	0	0	0	0	0	0	0	0	0	0	0	0	0	0	0	0	18	6	6	0	4	4	5	0	17	3	0	0	0	1
Huludao	18	6	0	0	0	2	3	3	0	0	0	3	27	6	20	1	3	0	6	4	61	6	7	2	5	5	67	0	2	5	25	20	1	0

## Sheet: 2013
Number of transportation connections	Harbin	Qiqihar	Jixi	Hegang	Shuangyashan	Daqing	Yichun	Jiamusi	Qitaihe	Mudanjiang	Heihe	Suihua	Changchun	Jilin	Siping	Liaoyuan	Tonghua	Baishan	Songyuan	Baicheng	Shenyang	Dalian	Anshan	Fushun	Benxi	Dandong	Jinzhou	Yingkou	Fuxin	Liaoyang	Panjin	Tieling	Chaoyang	Huludao
Harbin	0	37	7	4	4	5	24	20	1	21	8	22	103	9	63	0	0	0	0	2	93	24	16	0	4	4	44	7	0	11	5	54	0	26
Qiqihar	37	0	2	0	0	35	4	2	0	4	5	22	12	0	16	0	0	0	15	13	22	9	9	0	5	5	6	0	0	7	1	14	0	5
Jixi	7	2	0	0	0	0	0	0	0	13	0	2	0	0	0	0	0	0	0	0	0	0	0	0	0	0	0	0	0	0	0	0	0	0
Hegang	4	0	0	0	0	0	4	6	0	0	0	4	0	0	0	0	0	0	0	0	0	0	0	0	0	0	0	0	0	0	0	0	0	0
Shuangyashan	4	0	0	0	0	0	4	7	0	0	0	4	0	0	0	0	0	0	0	0	0	0	0	0	0	0	0	0	0	0	0	0	0	0
Daqing	41	2	2	0	0	0	4	2	0	4	0	25	8	0	6	0	0	0	0	0	10	3	3	0	0	0	3	0	0	2	0	7	0	2
Yichun	24	4	0	4	4	2	0	20	0	0	0	24	7	0	6	0	0	0	0	0	7	1	2	0	0	0	4	0	0	1	1	5	0	3
Jiamusi	20	2	0	6	7	0	20	0	2	3	0	20	7	0	6	0	0	0	0	0	7	1	2	0	0	0	4	0	0	1	1	5	0	3
Qitaihe	1	0	0	0	0	0	0	2	0	1	0	0	0	0	0	0	0	0	0	0	0	0	0	0	0	0	0	0	0	0	0	0	0	0
Mudanjiang	21	4	13	0	0	0	0	3	1	0	2	2	7	1	5	0	0	0	0	0	6	2	2	0	0	0	2	0	0	2	0	5	0	1
Heihe	8	5	0	0	0	0	0	0	0	2	0	8	2	0	2	0	0	0	0	0	2	0	0	0	2	2	0	0	0	0	0	2	0	0
Suihua	25	17	2	4	4	4	24	20	0	2	7	0	10	0	9	0	0	0	0	2	10	1	2	0	2	2	2	0	0	2	1	8	0	4
Changchun	104	12	0	0	0	0	7	7	0	7	2	10	0	60	98	4	6	2	10	7	129	38	28	2	4	4	57	14	0	20	12	72	0	38
Jilin	9	0	0	0	0	0	0	0	0	1	0	0	64	0	15	2	10	2	0	0	25	9	8	8	0	0	7	6	0	7	0	7	0	7
Siping	66	17	0	0	0	0	7	7	0	6	2	10	100	13	0	8	8	2	7	11	101	26	24	0	4	4	48	6	0	18	9	70	0	34
Liaoyuan	0	0	0	0	0	0	0	0	0	0	0	0	4	2	9	0	10	2	2	2	5	1	1	2	0	0	2	0	0	1	0	2	0	0
Tonghua	0	0	0	0	0	0	0	0	0	0	0	0	6	10	9	11	0	4	2	2	21	3	5	17	2	2	6	1	0	4	0	2	0	2
Baishan	0	0	0	0	0	0	0	0	0	0	0	0	2	2	2	2	4	0	0	0	1	0	0	1	0	0	0	0	0	0	0	0	0	0
Songyuan	0	15	0	0	0	0	0	0	0	0	0	0	10	0	7	2	2	0	0	20	10	4	4	0	3	3	5	0	0	3	1	5	0	5
Baicheng	2	13	0	0	0	0	0	0	0	0	0	0	7	0	11	2	2	0	20	0	12	6	6	0	3	3	3	0	0	3	1	6	0	3
Shenyang	93	22	0	0	0	1	7	7	0	6	2	10	130	24	102	4	20	1	10	12	0	78	72	23	26	22	111	25	15	55	33	75	18	73
Dalian	25	9	0	0	0	1	1	1	0	2	0	1	39	9	31	1	3	0	4	6	78	0	55	2	0	0	12	20	6	36	10	19	6	10
Anshan	14	9	0	0	0	1	2	2	0	2	0	2	26	7	27	1	5	0	4	6	71	58	0	5	4	3	15	16	6	40	14	17	6	13
Fushun	0	0	0	0	0	0	0	0	0	0	0	0	2	7	0	2	17	1	0	0	24	2	5	0	2	2	5	1	0	4	1	0	0	3
Benxi	4	5	0	0	0	0	0	0	0	0	2	2	4	0	4	0	2	0	3	3	26	0	4	2	0	22	6	0	4	4	3	4	4	3
Dandong	4	5	0	0	0	0	0	0	0	0	2	2	4	0	4	0	2	0	3	3	19	0	3	2	22	0	6	0	4	3	3	4	4	3
Jinzhou	34	7	0	0	0	0	1	1	0	3	0	5	50	7	41	1	5	0	6	4	97	9	14	5	6	6	0	0	5	10	30	36	5	86
Yingkou	6	0	0	0	0	0	0	0	0	0	0	0	9	3	4	0	1	0	0	0	22	23	16	1	0	0	2	0	0	11	0	2	0	0
Fuxin	0	0	0	0	0	0	0	0	0	0	0	0	0	0	0	0	0	0	0	0	15	6	6	0	4	4	5	0	0	3	0	0	17	3
Liaoyang	9	7	0	0	0	0	1	1	0	1	0	2	15	5	15	0	2	0	2	3	48	40	47	3	4	3	14	14	6	0	13	10	6	12
Panjin	6	0	0	0	0	0	1	1	0	0	0	1	8	0	8	0	0	0	0	0	35	6	14	1	3	3	37	0	0	11	0	2	0	31
Tieling	50	13	0	0	0	0	6	6	0	6	2	9	66	8	63	2	2	0	6	6	82	18	16	0	2	2	49	6	0	13	9	0	0	35
Chaoyang	0	0	0	0	0	0	0	0	0	0	0	0	0	0	0	0	0	0	0	0	18	6	6	0	4	4	5	0	17	3	0	0	0	1
Huludao	17	4	0	0	0	0	3	3	0	3	0	4	27	4	21	1	1	0	6	4	65	7	10	0	5	5	67	2	3	7	28	20	1	0

## Sheet: 2014
Number of transportation connections	Harbin	Qiqihar	Jixi	Hegang	Shuangyashan	Daqing	Yichun	Jiamusi	Qitaihe	Mudanjiang	Heihe	Suihua	Changchun	Jilin	Siping	Liaoyuan	Tonghua	Baishan	Songyuan	Baicheng	Shenyang	Dalian	Anshan	Fushun	Benxi	Dandong	Jinzhou	Yingkou	Fuxin	Liaoyang	Panjin	Tieling	Chaoyang	Huludao
Harbin	0	36	7	3	4	38	25	20	2	25	9	38	114	11	67	0	0	0	0	2	105	22	15	0	4	4	47	8	0	15	12	50	0	32
Qiqihar	32	0	2	0	0	38	4	2	0	4	4	14	10	0	13	0	0	0	17	13	21	8	8	0	5	5	8	0	0	5	1	13	0	9
Jixi	7	2	0	0	0	2	0	0	0	13	0	0	0	0	0	0	0	0	0	0	0	0	0	0	0	0	0	0	0	0	0	0	0	0
Hegang	3	0	0	0	0	0	3	5	0	0	0	3	0	0	0	0	0	0	0	0	0	0	0	0	0	0	0	0	0	0	0	0	0	0
Shuangyashan	4	0	0	0	0	0	4	9	0	2	0	4	0	0	0	0	0	0	0	0	0	0	0	0	0	0	0	0	0	0	0	0	0	0
Daqing	36	44	2	0	0	0	4	2	0	4	0	19	9	0	8	0	0	0	5	0	11	4	4	0	0	0	7	0	0	3	0	9	0	7
Yichun	25	4	0	3	4	4	0	20	0	0	0	25	8	0	7	0	0	0	0	0	8	1	2	0	0	0	4	0	0	1	1	6	0	3
Jiamusi	20	2	0	5	8	2	20	0	2	4	0	20	8	0	7	0	0	0	0	0	8	1	2	0	0	0	4	0	0	1	1	6	0	3
Qitaihe	2	0	0	0	0	0	0	2	0	2	0	0	0	0	0	0	0	0	0	0	0	0	0	0	0	0	0	0	0	0	0	0	0	0
Mudanjiang	25	4	13	0	2	4	0	4	2	0	2	2	9	1	6	0	0	0	0	0	8	2	2	0	0	0	6	0	0	2	0	6	0	5
Heihe	9	4	0	0	0	0	0	0	0	2	0	8	2	0	2	0	0	0	0	0	2	0	0	0	2	2	0	0	0	0	0	2	0	0
Suihua	36	6	2	3	4	4	25	20	0	2	9	0	10	0	7	0	0	0	0	0	10	1	2	0	2	2	4	0	0	2	1	5	0	0
Changchun	116	12	0	0	0	11	8	8	0	9	2	10	0	68	124	4	6	2	13	9	163	40	31	2	4	4	71	16	0	25	25	94	0	53
Jilin	11	0	0	0	0	0	0	0	0	1	0	0	71	0	15	2	9	2	0	0	26	11	9	7	0	0	6	6	0	5	2	12	0	6
Siping	64	17	0	0	0	10	7	7	0	5	2	9	120	14	0	8	8	2	8	13	126	31	31	0	2	2	59	8	0	19	16	88	0	45
Liaoyuan	0	0	0	0	0	0	0	0	0	0	0	0	6	2	11	0	9	2	4	4	4	1	1	2	0	0	2	0	0	1	0	3	0	0
Tonghua	0	0	0	0	0	0	0	0	0	0	0	0	8	8	11	12	0	6	4	4	19	3	4	15	2	4	4	1	0	3	0	3	0	2
Baishan	0	0	0	0	0	0	0	0	0	0	0	0	2	2	2	2	6	0	0	0	2	0	0	2	0	0	0	0	0	0	0	0	0	0
Songyuan	0	17	0	0	0	5	0	0	0	0	0	0	13	0	9	2	2	0	0	19	11	5	5	0	3	3	6	0	0	3	1	5	0	6
Baicheng	2	13	0	0	0	0	0	0	0	0	0	0	7	0	11	2	2	0	18	0	12	6	6	0	3	3	4	0	0	3	1	5	0	4
Shenyang	107	22	0	0	0	13	8	8	0	8	2	10	162	21	119	3	17	2	11	12	0	76	80	16	26	24	121	24	17	60	56	89	20	87
Dalian	22	8	0	0	0	4	1	1	0	2	0	1	39	10	31	1	3	0	5	6	78	0	54	2	0	0	18	31	6	36	24	21	6	20
Anshan	12	8	0	0	0	4	2	2	0	2	0	2	26	7	28	1	4	0	5	6	73	59	0	4	3	3	15	17	6	44	19	19	6	13
Fushun	0	0	0	0	0	0	0	0	0	0	0	0	2	5	0	2	13	2	0	0	20	2	4	0	2	2	5	1	0	3	1	0	0	3
Benxi	4	5	0	0	0	0	0	0	0	0	2	2	4	0	4	0	2	0	3	3	28	0	3	2	0	24	7	0	4	3	3	4	4	3
Dandong	4	5	0	0	0	0	0	0	0	0	2	2	4	0	4	0	4	0	3	3	24	0	3	2	24	0	7	0	4	3	3	4	4	3
Jinzhou	38	9	0	0	0	7	2	2	0	1	0	2	58	3	48	1	3	0	6	5	108	16	16	3	5	5	0	8	3	13	47	39	5	98
Yingkou	7	0	0	0	0	0	0	0	0	0	0	0	9	2	5	0	1	0	0	0	19	34	12	1	0	0	8	0	0	9	14	3	0	10
Fuxin	0	0	0	0	0	0	0	0	0	0	0	0	0	0	0	0	0	0	0	0	19	6	6	0	4	4	4	0	0	3	0	0	18	3
Liaoyang	8	7	0	0	0	3	1	1	0	1	0	2	18	5	19	0	1	0	4	5	57	40	52	2	3	3	14	9	6	0	18	13	6	12
Panjin	10	0	0	0	0	0	1	1	0	0	0	1	19	1	17	0	0	0	0	0	45	24	18	1	3	3	56	12	0	14	0	6	0	48
Tieling	48	9	0	0	0	4	7	7	0	5	2	8	78	7	67	3	3	0	6	6	104	21	22	0	2	2	58	8	0	14	14	0	0	42
Chaoyang	0	0	0	0	0	0	0	0	0	0	0	0	0	0	0	0	0	0	0	0	22	6	6	0	4	4	5	0	20	3	0	0	0	1
Huludao	19	4	0	0	0	2	1	1	0	3	0	3	36	2	31	1	1	0	6	5	68	14	8	0	5	5	71	6	2	6	42	23	1	0

## Sheet: 2015
Number of transportation connections	Harbin	Qiqihar	Jixi	Hegang	Shuangyashan	Daqing	Yichun	Jiamusi	Qitaihe	Mudanjiang	Heihe	Suihua	Changchun	Jilin	Siping	Liaoyuan	Tonghua	Baishan	Songyuan	Baicheng	Shenyang	Dalian	Anshan	Fushun	Benxi	Dandong	Jinzhou	Yingkou	Fuxin	Liaoyang	Panjin	Tieling	Chaoyang	Huludao
Harbin	0	48	8	3	5	66	27	22	2	30	8	40	107	9	66	0	0	0	4	2	101	24	17	0	2	2	45	8	0	15	12	59	0	34
Qiqihar	42	0	0	0	0	44	4	2	0	2	4	24	12	0	12	0	0	0	9	7	17	5	5	0	2	2	6	0	0	3	4	12	0	9
Jixi	8	0	0	0	0	4	0	0	0	14	0	4	0	0	0	0	0	0	0	0	0	0	0	0	0	0	0	0	0	0	0	0	0	0
Hegang	3	0	0	0	0	0	3	5	0	0	0	3	0	0	0	0	0	0	0	0	0	0	0	0	0	0	0	0	0	0	0	0	0	0
Shuangyashan	3	0	0	0	0	0	3	10	0	2	0	3	0	0	0	0	0	0	0	0	1	0	0	0	0	0	0	0	0	0	0	0	0	0
Daqing	63	48	4	0	0	0	6	4	0	8	0	38	13	0	10	0	0	0	3	0	15	4	3	0	0	0	6	0	0	3	3	11	0	8
Yichun	28	4	0	3	4	6	0	21	0	0	0	27	10	0	7	0	0	0	0	0	10	1	2	0	0	0	6	0	0	1	1	8	0	5
Jiamusi	22	2	0	5	11	4	22	0	2	4	0	22	10	0	7	0	0	0	0	0	10	1	2	0	0	0	6	0	0	1	1	8	0	5
Qitaihe	2	0	0	0	0	0	0	2	0	2	0	0	0	0	0	0	0	0	0	0	0	0	0	0	0	0	0	0	0	0	0	0	0	0
Mudanjiang	29	5	14	0	2	9	0	4	2	0	2	7	8	1	6	0	0	0	0	0	9	3	3	0	0	0	5	0	0	2	0	5	0	5
Heihe	8	4	0	0	0	0	0	0	0	2	0	8	2	0	0	0	0	0	0	0	2	0	0	0	2	2	0	0	0	0	0	2	0	0
Suihua	41	19	4	3	5	30	26	22	0	6	8	0	12	0	7	0	0	0	0	0	12	1	2	0	2	2	6	0	0	1	1	10	0	5
Changchun	110	12	0	0	1	13	10	10	0	11	2	12	0	64	120	4	6	2	12	6	157	39	28	4	2	2	69	15	0	22	22	98	0	54
Jilin	9	0	0	0	0	0	0	0	0	1	0	0	66	0	11	2	9	2	0	0	23	9	7	8	0	0	6	5	0	5	1	8	0	5
Siping	40	6	0	0	1	6	3	3	0	6	0	3	89	15	0	6	6	2	3	5	122	26	24	2	0	0	57	6	0	15	18	87	0	47
Liaoyuan	0	0	0	0	0	0	0	0	0	0	0	0	4	2	6	0	8	2	2	2	3	1	1	2	0	0	0	0	0	0	0	3	0	0
Tonghua	0	0	0	0	0	0	0	0	0	0	0	0	6	9	6	9	0	5	2	2	17	3	4	14	2	2	5	1	0	3	1	3	0	2
Baishan	0	0	0	0	0	0	0	0	0	0	0	0	2	2	2	2	5	0	0	0	1	0	0	1	0	0	0	0	0	0	0	0	0	0
Songyuan	4	9	0	0	0	3	0	0	0	0	0	0	13	0	6	2	2	0	0	19	10	3	3	0	0	0	7	0	0	2	1	4	0	6
Baicheng	2	7	0	0	0	0	0	0	0	0	0	0	7	0	10	2	2	0	19	0	12	5	5	0	2	2	6	0	0	2	1	4	0	5
Shenyang	103	17	0	0	1	15	10	10	0	11	2	12	160	22	89	2	17	1	10	12	0	80	79	25	17	15	121	22	17	60	52	90	20	89
Dalian	24	5	0	0	0	4	1	1	0	3	0	1	40	9	28	0	3	0	3	5	81	0	55	4	0	0	20	30	6	43	22	20	6	18
Anshan	16	5	0	0	0	4	2	2	0	3	0	2	25	6	20	0	4	0	3	5	76	60	0	6	1	1	16	14	6	51	18	16	6	15
Fushun	0	0	0	0	0	0	0	0	0	0	0	0	4	8	2	0	14	1	0	0	25	4	6	0	2	2	5	2	0	5	1	2	0	3
Benxi	2	2	0	0	0	0	0	0	0	0	2	2	2	0	0	0	2	0	0	2	18	0	1	2	0	15	4	0	4	1	1	2	6	0
Dandong	2	2	0	0	0	0	0	0	0	0	2	2	2	0	0	0	2	0	0	2	16	0	1	2	16	0	4	0	4	1	1	2	6	0
Jinzhou	40	8	0	0	0	7	4	4	0	1	0	4	63	3	32	1	3	0	8	7	112	14	18	3	3	3	0	6	3	17	44	43	5	94
Yingkou	7	0	0	0	0	0	0	0	0	0	0	0	10	2	7	0	1	0	0	0	20	32	14	2	0	0	6	0	0	12	10	3	0	6
Fuxin	0	0	0	0	0	0	0	0	0	0	0	0	0	0	0	0	0	0	0	0	17	6	6	0	4	4	4	0	0	3	0	0	20	3
Liaoyang	11	5	0	0	0	3	1	1	0	1	0	1	20	4	17	0	2	0	3	4	63	41	50	4	1	1	15	8	6	0	17	16	6	14
Panjin	13	0	0	0	0	0	1	1	0	4	0	1	20	1	14	0	1	0	0	0	48	20	19	1	1	1	49	10	0	18	0	12	0	43
Tieling	52	7	0	0	1	5	7	7	0	7	2	9	80	7	48	2	2	0	5	5	108	22	19	0	2	2	55	9	0	13	14	0	0	44
Chaoyang	0	0	0	0	0	0	0	0	0	0	0	0	0	0	0	0	0	0	0	0	20	6	6	0	6	6	5	0	20	3	0	0	0	1
Huludao	20	4	0	0	0	2	3	3	0	0	0	3	35	2	16	1	1	0	8	7	73	16	14	0	1	1	80	6	2	14	45	23	1	0

[truncated: 5 more sheets: 2016, 2017, 2018, 2019, 2020]
